# Supplementary material for: Forward and inverse problems in the mechanics of soft filaments
Source: R Soc Open Sci. 2018 Jun 13;5(6):171628. doi: 10.1098/rsos.171628 (PMC6030325; doi:10.1098/rsos.171628)
Supplement: Appendix [file rsos171628supp1.zip]

Archive with 1 entries (1 files):
- rsos171628supp1.cls
